# Supplementary material for: Malignant Odontogenic Tumours: A Systematic Review of Cases Reported in Literature
Source: Front Oral Health. 2021 Nov 19;2:775707. doi: 10.3389/froh.2021.775707 (PMC8757763; doi:10.3389/froh.2021.775707)
Supplement: Supplementary file 1 [file Table_1.XLS]

## Sheet: Sheet1
		ID	Reference	Year	DOI
		1	Cox DP, Muller S, Carlson GW, Murray D. Ameloblastic carcinoma ex ameloblastoma of the mandible with malignancy-associated hypercalcemia. Oral Surg Oral Med Oral Pathol Oral Radiol Endod. 2000 Dec;90(6):716-22.	2000	10.1067/moe.2000.109076
		2	Aboul-hosn Centenero S, Marí-Roig A, Piulachs-Clapera P, Juárez-Escalona I, Monner-Diéguez A, Díaz-Carandell A, Lluch JM, Pericot-Ayats J. Primary intraosseous carcinoma and odontogenic cyst. Three new cases and review of the literature. Med Oral Patol Oral Cir Bucal. 2006 Jan 1;11(1):E61-5.	2006	Not available
		3	Adachi M, Inagaki T, Ehara Y, Azuma M, Kurenuma A, Motohashi M, Muramatsu Y. Primary intraosseous carcinoma arising from an odontogenic cyst: A case report. Oncol Lett. 2014 Sep;8(3):1265-1268	2014	10.3892/ol.2014.2248
		4	Adekeye EO, Edwards MB, Goubran GF. Ameloblastic fibrosarcoma. Report of a case in a Nigerian. Oral Surg Oral Med Oral Pathol. 1978 Aug;46(2):254-9.	1978	10.1016/0030-4220(78)90200-1
		5	Agaimy A, Skalova A, Franchi A, Alshagroud R, Gill AJ, Stoehr R, Baumhoer D, Bauer S. Ameloblastic fibrosarcoma: clinicopathological and molecular analysis of seven cases highlighting frequent BRAF and occasional NRAS mutations. Histopathology. 2020 May;76(6):814-821.	2020	10.1111/his.14053
		6	Loya-Solis A, González-Colunga KJ, Pérez-Rodríguez CM, Ramírez-Ochoa NS, Ceceñas-Falcón L, Barboza-Quintana O. Ameloblastic fibrosarcoma of the mandible: a case report and brief review of the literature. Case Rep Pathol. 2015;2015:245026.	2015	10.1155/2015/245026
		7	Alotaibi O, Al-Zaher N, Alotaibi F, Khoja H, Qannam A. Solid-type primary intraosseous squamous-cell carcinoma in the mandible: Report of a rare case. Hematol Oncol Stem Cell Ther. 2016 Sep;9(3):118-22.	2016	10.1016/j.hemonc.2015.12.005
		8	Altini M, Smith I. Ameloblastic dentinosarcoma- a case report. Int J Oral Surg. 1976 Jun;5(3):142-7.	1976	10.1016/s0300-9785(76)80063-4
		9	Altini M, Thompson SH, Lownie JF, Berezowski BB. Ameloblastic sarcoma of the mandible. J Oral Maxillofac Surg. 1985 Oct;43(10):789-94.	1985	10.1016/0278-2391(85)90336-2
		10	Ameerally P, McGurk M, Shaheen O. Atypical ameloblastoma: report of 3 cases and a review of the literature. Br J Oral Maxillofac Surg. 1996 Jun;34(3):235-9.	1996	10.1016/s0266-4356(96)90276-4
		11	Arashiyama T, Kodama Y, Kobayashi T, Hoshina H, Takagi R, Hayashi T, Cheng J, Saku T. Ghost cell odontogenic carcinoma arising in the background of a benign calcifying cystic odontogenic tumor of the mandible. Oral Surg Oral Med Oral Pathol Oral Radiol. 2012 Sep;114(3):e35-40.	2012	10.1016/j.oooo.2012.01.018
		12	Ariyoshi Y, Shimahara M, Miyauchi M, Nikai H. Clear cell odontogenic carcinoma with ghost cells and inductive dentin formation - report of a case in the mandible. J Oral Pathol Med. 2002 Mar;31(3):181-3.	2002	10.1034/j.1600-0714.2002.310310.x
		13	August M, Faquin W, Troulis M, Kaban L. Clear cell odontogenic carcinoma: evaluation of reported cases. J Oral Maxillofac Surg. 2003 May;61(5):580-6.	2003	10.1053/joms.2003.50114
		14	Bai MR, Shen T, Chen YU, Geng N. Primary intraosseous squamous cell carcinoma in pre-existing keratocystic odontogenic tumor: A case report and literature review. Mol Clin Oncol. 2016 Feb;4(2):187-190.	2016	10.3892/mco.2015.678
		15	Bang G, Koppang HS, Hansen LS, Gilhuus-Moe O, Aksdal E, Persson PG, Lundgren J. Clear cell odontogenic carcinoma: report of three cases with pulmonary and lymph node metastases. J Oral Pathol Med. 1989 Feb;18(2):113-8.	1989	10.1111/j.1600-0714.1989.tb00746.x
		16	Batista de Paula AM, da Costa Neto JQ, da Silva Gusmão E, Guimarães Santos FB, Gomez RS. Immunolocalization of the p53 protein in a case of ameloblastic fibrosarcoma. J Oral Maxillofac Surg. 2003 Feb;61(2):256-8.	2003	10.1053/joms.2003.50030
		17	Benton DC, Eisenberg E. Clear cell odontogenic carcinoma: report of a case. J Oral Maxillofac Surg. 2001 Jan;59(1):83-8.	2001	10.1053/joms.2001.19300
		18	Berger AJ, Son J, Desai NK. Malignant ameloblastoma: concurrent presentation of primary and distant disease and review of the literature. J Oral Maxillofac Surg. 2012 Oct;70(10):2316-26.	2012	10.1016/j.joms.2011.11.004
		19	Bertoni F, Del Corso G, Bacchini P, Marchetti C, Tarsitano A. Ameloblastic Fibrosarcoma of the mandible evolving from a prior Ameloblastic Fibroma after two years: an unusual finding. Int J Surg Pathol. 2016 Oct;24(7):656-9.	2016	10.1177/1066896916646448
		20	Zhukov N, Mareeva Y, Konovalov D, Druy A, Grachev N, Litvinov D. Potentially Curative Targeted Therapy for Undifferentiated High-Grade Sarcoma Developing After Malignant Transformation of a BRAF V600E–Mutated Ameloblastic Fibroma. JCO Precision Oncology. 2019(3):1-6.	2019	Not available
		21	Zhang L, Liu SL, Ye WM, Zheng J. STAT3 is a key pathway in primary intraosseous squamous cell carcinoma arising from an odontogenic keratocyst. Am J Transl Res. 2015 Oct 15;7(10):1860-9.	2015	Not available
		22	Zhang J, Liu L, Pan J, Tian X, Tan J, Zhou J, Duan Y. Clear cell odontogenic carcinoma: report of 6 cases and review of the literature. Med Oncol. 2011 Dec;28 Suppl 1:S626-33.	2011	10.1007/s12032-010-9668-z
		23	Zabolinejad N, Hiradfar M, Anvari K, Razavi AS. Ameloblastic fibrosarcoma of the maxillary sinus in an infant: a case report with long-term follow-up. J Pediatr Surg. 2008 Feb;43(2):e5-8.	2007	10.1016/j.jpedsurg.2007.09.077
		24	Hu YY, Deng MH, Yuan LL, Niu YM. Ameloblastic fibrosarcoma of the mandible: A case report and mini review. Exp Ther Med. 2014 Nov;8(5):1463-1466.	2014	10.3892/etm.2014.1940
		25	Yazici ZM, Mete O, Elmali Z, Sayin I, Yilmazer R, Kayhan FT. Clear cell odontogenic carcinoma of the maxilla. Acta Medica (Hradec Kralove). 2011;54(3):122-4.	2011	10.14712/18059694.2016.33
		26	Yoshida T, Shingaki S, Nakajima T, Suzuki M, Fukushima M. Odontogenic carcinoma with sarcomatous proliferation. A case report. J Craniomaxillofac Surg. 1989 Apr;17(3):139-42.	1989	10.1016/s1010-5182(89)80087-3
		27	Yancoskie AE, Sreekantaiah C, Jacob J, Rosenberg A, Edelman M, Antonescu CR, Fantasia JE. EWSR1 and ATF1 rearrangements in clear cell odontogenic carcinoma: presentation of a case. Oral Surg Oral Med Oral Pathol Oral Radiol. 2014 Oct;118(4):e115-8.	2014	10.1016/j.oooo.2014.02.004
		28	Yamamoto H, Inui M, Mori A, Tagawa T. Clear cell odontogenic carcinoma: A case report and literature review of odontogenic tumors with clear cells. Oral Surg Oral Med Oral Pathol Oral Radiol Endod. 1998 Jul;86(1):86-9.	1998	10.1016/s1079-2104(98)90155-x
		29	Yamamoto H, Caselitz J, Kozawa Y. Ameloblastic fibrosarcoma of the right mandible: immunohistochemical and electron microscopical investigations on one case, and a review of the literature. J Oral Pathol. 1987 Oct;16(9):450-5.	1987	10.1111/j.1600-0714.1987.tb00716.x
		30	Yamada T, Ueno T, Moritani N, Mishima K, Hirata A, Matsumura T. Primary intraosseous squamous cell carcinomas: five new clinicopathologic case studies. J Craniomaxillofac Surg. 2009 Dec;37(8):448-53.	2009	10.1016/j.jcms.2009.05.006
		31	Xavier FC, Rodini CO, Ramalho LM, Sarmento VA, Nunes FD, de Sousa SC. Clear cell odontogenic carcinoma: case report with immunohistochemical findings adding support to the challenging diagnosis. Oral Surg Oral Med Oral Pathol Oral Radiol Endod. 2008 Sep;106(3):403-10.	2008	10.1016/j.tripleo.2008.03.010
		32	Wood A, Young F, Morrison J, Conn BI. Sclerosing odontogenic carcinoma presenting on the hard palate of a 43-year-old female: a case report. Oral Surg Oral Med Oral Pathol Oral Radiol. 2016 Dec;122(6):e204-e208.	2016	10.1016/j.oooo.2016.07.009
		33	Williams MD, Hanna EY, El-Naggar AK. Anaplastic ameloblastic fibrosarcoma arising from recurrent ameloblastic fibroma: restricted molecular abnormalities of certain genes to the malignant transformation. Oral Surg Oral Med Oral Pathol Oral Radiol Endod. 2007 Jul;104(1):72-5.	2007	10.1016/j.tripleo.2006.07.013
		34	Werle H, Blake FA, Reichelt U, Schmelzle R, Heiland M. Clear-cell odontogenic carcinoma: a new case and long-term follow-up of an old case, and review of the literature. J Oral Maxillofac Surg. 2009 Jun;67(6):1342-8.	2009	10.1016/j.joms.2008.06.020
		35	Waldron CA, Small IA, Silverman H. Clear cell ameloblastoma--an odontogenic carcinoma. J Oral Maxillofac Surg. 1985 Sep;43(9):707-17.	1985	10.1016/0278-2391(85)90198-3
		36	Waldron CA, Mustoe TA. Primary intraosseous carcinoma of the mandible with probable origin in an odontogenic cyst. Oral Surg Oral Med Oral Pathol. 1989 Jun;67(6):716-24.	1989	10.1016/0030-4220(89)90014-5
		37	Verneuil A, Sapp P, Huang C, Abemayor E. Malignant ameloblastoma: classification, diagnostic, and therapeutic challenges. Am J Otolaryngol. 2002 Jan-Feb;23(1):44-8.	2002	10.1053/ajot.2002.28769
		38	Veness MJ, Morgan G, Collins AP, Walker DM. Calcifying epithelial odontogenic (Pindborg) tumor with malignant transformation and metastatic spread. Head Neck. 2001 Aug;23(8):692-6.	2001	10.1002/hed.1097
		39	Van Wyk CW, Padayachee A, Nortjé CJ, von der Heyden U. Primary intraosseous carcinoma involving the anterior mandible. Br J Oral Maxillofac Surg. 1987 Oct;25(5):427-32.	1987	10.1016/0266-4356(87)90095-7
		40	Van Dam SD, Unni KK, Keller EE. Metastasizing (malignant) ameloblastoma: review of a unique histopathologic entity and report of Mayo Clinic experience. J Oral Maxillofac Surg. 2010 Dec;68(12):2962-74.	2010	10.1016/j.joms.2010.05.084
		41	Todorovic E, Berthelet E, O'Connor R, Durham JS, Tran E, Martin M, Hayes MM, Ng TL. Sclerosing Odontogenic Carcinoma with Local Recurrence: Case Report and Review of Literature. Head Neck Pathol. 2019 Sep;13(3):371-377.	2019	10.1007/s12105-018-0975-6
		42	To EH, Brown JS, Avery BS, Ward-Booth RP. Primary intraosseous carcinoma of the jaws. Three new cases and a review of the literature. Br J Oral Maxillofac Surg. 1991 Feb;29(1):19-25.	1991	10.1016/0266-4356(91)90168-5
		43	Thomas G, Pandey M, Mathew A, Abraham EK, Francis A, Somanathan T, Iype M, Sebastian P, Nair MK. Primary intraosseous carcinoma of the jaw: pooled analysis of world literature and report of two new cases. Int J Oral Maxillofac Surg. 2001 Aug;30(4):349-55.	2001	10.1054/ijom.2001.0069
		44	Tan SH, Yeo JF, Kheem Pang BN, Petersson F. An intraosseous sclerosing odontogenic tumor predominantly composed of epithelial cells: relation to (so-called) sclerosing odontogenic carcinoma and epithelial-rich central odontogenic fibroma. Oral Surg Oral Med Oral Pathol Oral Radiol. 2014 Oct;118(4):e119-25.	2014	10.1016/j.oooo.2014.02.010
		45	Tan B, Tay SY, Shermin L, Teck KC, Yoke PC, Goh C, Balakrishnan A. Malignant transformation of keratocystic odontogenic tumor: two case reports. Am J Otolaryngol. 2013 Jul-Aug;34(4):357-61.	2013	10.1016/j.amjoto.2013.01.002
		46	Tamgadge S, Tamgadge A, Modak N, Bhalerao S. Primary intraosseous squamous cell carcinoma arising from an odontogenic keratocyst: a case report and literature review. Ecancermedicalscience. 2013 May 9;7:316.	2013	10.3332/ecancer.2013.316
		47	Takeda Y, Kuroda M, Suzuki A. Ameloblastic odontosarcoma (ameloblastic fibro-odontosarcoma) in the mandible. Acta Pathol Jpn. 1990 Nov;40(11):832-7.	1990	10.1111/j.1440-1827.1990.tb02497.x
		48	Takahashi H, Takaku Y, Kozakai A, Otsuru H, Murata Y, Myers MW. Primary Intraosseous Squamous Cell Carcinoma Arising from a Dentigerous Cyst of the Maxillary Wisdom Tooth. Case Rep Oncol. 2020 Jun 4;13(2):611-616.	2020	10.1159/000507478
		49	Tajima Y, Utsumi N, Suzuki S, Fujita K, Takahashi H. Ameloblastic fibrosarcoma arising de novo in the maxilla. Pathol Int. 1997 Aug;47(8):564-8.	1997	10.1111/j.1440-1827.1997.tb04541.x
		50	Tada K, Murakami S, Inoue T, Satoi S, Inoue F, Nagayama K, Tanaka S. [Case of malignant ameloblastoma of multiple lung metastasis following surgical removal of the primary site 13 years earlier]. Nihon Naika Gakkai Zasshi. 1998 Jul 10;87(7):1376-8.	1998	Not available
		51	Nicolotti M, Brucoli M, Arcuri F, Benech A. Ameloblastic carcinoma: rare localization of a rare neoplasm. J Craniofac Surg. 2011 Nov;22(6):2353-5.	2011	10.1097/SCS.0b013e318231e49b
		52	Newman L, Howells GL, Coghlan KM, DiBiase A, Williams DM. Malignant ameloblastoma revisited. Br J Oral Maxillofac Surg. 1995 Feb;33(1):47-50	1995	10.1016/0266-4356(95)90087-x
		53	Nazaretian SP, Schenberg ME, Simpson I, Slootweg PJ. Ghost cell odontogenic carcinoma. Int J Oral Maxillofac Surg. 2007 May;36(5):455-8.	2007	10.1016/j.ijom.2006.10.007
		54	Naruse T, Yanamoto S, Sakamoto Y, Ikeda T, Yamada SI, Umeda M. Clinicopathological Study of Primary Intraosseous Squamous Cell Carcinoma of the Jaw and a Review of the Literature. J Oral Maxillofac Surg. 2016 Dec;74(12):2420-2427.	2016	10.1016/j.joms.2016.05.006
		55	Namana M, Majumdar S, Uppala D, Avv A, Rao AK. Ghost Cell Odontogenic Carcinoma Arising Denovo with Distant Metastasis: A Case Report and Review of Literature. J Clin Diagn Res. 2017 Aug;11(8):ZD01-ZD03.	2017	10.7860/JCDR/2017/28143.10445
		56	Avon SL, McComb J, Clokie C. Ameloblastic carcinoma: case report and literature review. J Can Dent Assoc. 2003 Oct;69(9):573-6.	2003	Not available
		57	Muller S, Parker DC, Kapadia SB, Budnick SD, Barnes EL. Ameloblastic fibrosarcoma of the jaws. A clinicopathologic and DNA analysis of five cases and review of the literature with discussion of its relationship to ameloblastic fibroma. Oral Surg Oral Med Oral Pathol Oral Radiol Endod. 1995 Apr;79(4):469-77.	1995	10.1016/s1079-2104(05)80130-1. PMID: 7614208.
		58	Motosugi U, Ogawa I, Yoda T, Abe T, Sugasawa M, Murata S-i, et al. Ghost cell odontogenic carcinoma arising in calcifying odontogenic cyst. Annals of Diagnostic Pathology. 2009;13(6):394-7	2009	10.1016/j.anndiagpath.2009.02.008
		59	Mosqueda-Taylor A, Neville BW, Tatemoto Y, Ogawa I, Takata T. Odontogenic carcinoma with dentinoid: a new odontogenic carcinoma. Head Neck Pathol. 2014 Dec;8(4):421-31	2014	10.1007/s12105-014-0586-9
		60	Mosqueda Taylor A, Meneses García A, Ruíz Godoy Rivera LM, Suárez Roa Mde L, Luna Ortiz K. Malignant odontogenic tumors. A retrospective and collaborative study of seven cases. Med Oral. 2003 Mar-Apr;8(2):110-21.	2003	Not available
		61	Mosqueda-Taylor A, Meneses-García A, Ruíz-Godoy Rivera LM, de Lourdes Suárez-Roa M. Clear cell odontogenic carcinoma of the mandible. J Oral Pathol Med. 2002 Aug;31(7):439-41.	2002	10.1034/j.1600-0714.2002.00133.x
		62	Morita T, Yamashiro M, Kayamori K, Mizutani M, Nakakuki K, Michi Y, Uzawa N, Izumo T, Harada K. Primary intraosseous squamous cell carcinoma derived from a maxillary cyst: A case report and literature review. Mol Clin Oncol. 2016 Apr;4(4):553-558.	2016	10.3892/mco.2016.741
		63	Mohyuddin N, Yao M. Primary intraosseous carcinoma of the anterior maxilla: an unusual case and review of the literature. Ear Nose Throat J. 2011 May;90(5):E35-7.	2011	10.1177/014556131109000517
		64	Mohsenifar Z, Behrad S, Abbas FM. Epithelial Dysplasia in Ameloblastic Fibrosarcoma Arising from Recurrent Ameloblastic Fibroma in a 26-Year-Old Iranian Man. Am J Case Rep. 2015 Aug 18;16:548-53.	2015	10.12659/AJCR.892284
		65	Ali EA, Ali karrar M, El-Siddig AA, Gafer N, Abdel satir A. Ghost cell odontogenic carcinoma of the maxilla: a case report with a literature review. Pan Afr Med J. 2015 Aug 7;21:260.	2015	10.11604/pamj.2015.21.260.5139
		66	Minić AJ. Primary intraosseous squamous cell carcinoma arising in a mandibular keratocyst. Int J Oral Maxillofac Surg. 1992 Jun;21(3):163-5	1992	10.1016/s0901-5027(05)80786-6
		67	Medawela RMSHB, Jayasuriya NSS, Ratnayake DRDL, Attygalla AM, Siriwardena BSMS. Squamous cell carcinoma arising from a keratocystic odontogenic tumor: a case report. J Med Case Rep. 2017 Dec 1;11(1):335.	2017	10.1186/s13256-017-1486-x
		68	McNamara PH, Toner M, Kearns G, Keohane C, Daly P, Doherty CP. Focal seizures secondary to cortical dysplasia associated with isolated oral morphea and odontogenic carcinoma. Seizure. 2013 Mar;22(2):159-61.	2013	10.1016/j.seizure.2012.11.009
		69	Matsuzaki H, Katase N, Matsumura T, Hara M, Yanagi Y, Nagatsuka H, Iida S, Asaumi J. Solid-type primary intraosseous squamous cell carcinoma of the mandible: a case report with histopathological and imaging features. Oral Surg Oral Med Oral Pathol Oral Radiol. 2012 Nov;114(5):e71-7	2012	10.1016/j.oooo.2012.05.019
		70	Matsuzaki H, Katase N, Hara M, Asaumi J, Yanagi Y, Unetsubo T, Hisatomi M, Konouchi H, Nagatsuka H. Ameloblastic carcinoma: a case report with radiological features of computed tomography and magnetic resonance imaging and positron emission tomography. Oral Surg Oral Med Oral Pathol Oral Radiol Endod. 2011 Jul;112(1):e40-7	2011	10.1016/j.tripleo.2011.01.023
		71	Martínez-Martínez M, Mosqueda-Taylor A, Delgado-Azañero W, Rumayor-Piña A, de Almeida OP. Primary intraosseous squamous cell carcinoma arising in an odontogenic keratocyst previously treated with marsupialization: case report and immunohistochemical study. Oral Surg Oral Med Oral Pathol Oral Radiol. 2016 Apr;121(4):e87-95.	2016	10.1016/j.oooo.2015.08.015
		72	Mariano FV, Gondak RO, Scarini JF, da Silva ECA, Caravina G, Scapulatempo-Neto C, Almeida OP, Altemani A, Mosqueda Taylor A. Odontogenic Carcinoma With Dentinoid in Long-Term Follow-up With 2 Recurrences. Int J Surg Pathol. 2020 Apr;28(2):181-187.	2020	10.1177/1066896919871662
		73	Marí A, Escutia E, Carrera M, Pericot J. Clear cell ameloblastoma or odontogenic carcinoma. A case report. J Craniomaxillofac Surg. 1995 Dec;23(6):387-90.	1995	10.1016/s1010-5182(05)80135-0
		74	Maji S, Ghosh I. Ameloblastic Fibrosarcoma in Pregnancy: an Unreported Entity! Indian J Surg Oncol. 2019 Mar;10(1):180-183	2019	10.1007/s13193-018-0843-6
		75	Maiorano E, Altini M, Viale G, Piattelli A, Favia G. Clear cell odontogenic carcinoma. Report of two cases and review of the literature. Am J Clin Pathol. 2001 Jul;116(1):107-14	2001	10.1309/WUQ8-D3A8-YV1Y-0VTR
		76	Mainenti P, Oliveira GS, Valério JB, Daroda LS, Daroda RF, Brandão G, Rosa LE. Ameloblastic fibro-odontosarcoma: a case report. Int J Oral Maxillofac Surg. 2009 Mar;38(3):289-92	2009	10.1016/j.ijom.2008.11.025
		77	Lukandu OM, Micha CS. Primary intraosseous squamous cell carcinoma arising from keratocystic odontogenic tumor. Oral Surg Oral Med Oral Pathol Oral Radiol. 2015 Nov;120(5):e204-9.	2015	10.1016/j.oooo.2015.03.006
		78	Loyola AM, Cardoso SV, de Faria PR, Servato JP, Barbosa de Paulo LF, Eisenberg AL, Dias FL, Gomes CC, Gomez RS. Clear cell odontogenic carcinoma: report of 7 new cases and systematic review of the current knowledge. Oral Surg Oral Med Oral Pathol Oral Radiol. 2015 Oct;120(4):483-96	2015	10.1016/j.oooo.2015.06.005
		79	Lolachi CM, Madan SK, Jacobs JR. Ameloblastic carcinoma of the maxilla. J Laryngol Otol. 1995 Oct;109(10):1019-22.	1995	10.1017/s0022215100131925
		80	Lo Muzio L, Mangini F, De Falco V, Pennella A, Farronato G. Primary intraosseous carcinoma of the mandible: a case report. Oral Oncol. 2000 May;36(3):305-7.	2000	10.1016/s1368-8375(00)00008-7
		81	Liu L, Zhang JW, Zhu NS, Zhu Y, Guo B, Yang XH. Clear Cell Odontogenic Carcinoma: a Clinicopathological and Immunocytochemical Analysis. Pathol Oncol Res. 2020 Jul;26(3):1559-1564.	2020	10.1007/s12253-019-00741-x
		82	Li D, Xu S, Sun M, Qiao L, Wang L, Liu Y. MAID chemotherapy regimen as a treatment strategy for metastatic malignant ameloblastoma: A case report. Medicine (Baltimore). 2019 Jun;98(25):e15873	2019	10.1097/MD.0000000000015873
		83	Li BB, Gao Y. Ghost cell odontogenic carcinoma transformed from a dentinogenic ghost cell tumor of maxilla after multiple recurrences. Oral Surg Oral Med Oral Pathol Oral Radiol Endod. 2009 May;107(5):691-5.	2009	10.1016/j.tripleo.2009.01.008
		84	Lee OJ, Kim HJ, Lee BK, Cho KJ. CD34 expressing ameloblastic fibrosarcoma arising in the maxilla: a new finding. J Oral Pathol Med. 2005 May;34(5):318-20.	2005	10.1111/j.1600-0714.2005.00309.x
		85	Laughlin EH. Metastasizing ameloblastoma. Cancer. 1989 Aug 1;64(3):776-80.	1989	10.1002/1097-0142(19890801)64:3<776::aid-cncr2820640335>3.0.co;2-8
		86	Laiqing X, Guangning Z, Jingjing L, Hongbing W, Yuanyuan L, Wenhao G. [Keratocystic odontogenic tumor with malignant transformation: a case report]. Hua Xi Kou Qiang Yi Xue Za Zhi. 2015 Dec;33(6):660-2. Chinese.	2015	10.7518/hxkq.2015.06.023
		87	Lai J, Blanas N, Higgins K, Klieb H. Ameloblastic fibrosarcoma: report of a case, study of immunophenotype, and comprehensive review of the literature. J Oral Maxillofac Surg. 2012 Aug;70(8):2007-12.	2012	10.1016/j.joms.2011.09.012
		88	Lai H, Wang J. Benign metastasizing ameloblastoma or malignant ameloblastoma? J Craniofac Surg. 2011 May;22(3):995-7.	2011	10.1097/SCS.0b013e31821015de
		89	Kwon IJ, Kim SM, Amponsah EK, Myoung H, Lee JH, Lee SK. Mandibular clear cell odontogenic carcinoma. World J Surg Oncol. 2015 Sep 24;13:284.	2015	10.1186/s12957-015-0693-4.
		90	Kunze E, Donath K, Luhr HG, Engelhardt W, De Vivie R. Biology of metastasizing ameloblastoma. Pathol Res Pract. 1985 Nov;180(5):526-35.	1985	10.1016/S0344-0338(85)80017-0.
		91	Kunkel M, Ghalibafian M, Radner H, Reichert TE, Fischer B, Wagner W. Ameloblastic fibrosarcoma or odontogenic carcinosarcoma: a matter of classification? Oral Oncol. 2004 Apr;40(4):444-9.	2004	10.1016/j.oraloncology.2003.09.010
		92	Kumaran PS, Anuradha V, Gokkulakrishnan S, Thambiah L, Jagadish AK, Satheesh G. Ameloblastic carcinoma: A case series. J Pharm Bioallied Sci. 2014 Jul;6(Suppl 1):S208-11.	2014	10.4103/0975-7406.137473.
		93	Kumar M, Fasanmade A, Barrett AW, Mack G, Newman L, Hyde NC. Metastasising clear cell odontogenic carcinoma: a case report and review of the literature. Oral Oncol. 2003 Feb;39(2):190-4.	2003	10.1016/s1368-8375(02)00012-x
		94	Koutlas IG, Allen CM, Warnock GR, Manivel JC. Sclerosing odontogenic carcinoma: a previously unreported variant of a locally aggressive odontogenic neoplasm without apparent metastatic potential. Am J Surg Pathol. 2008 Nov;32(11):1613-9.	2008	10.1097/PAS.0b013e31817a8a58.
		95	Kousar A, Hosein MM, Ahmed Z, Minhas K. Rapid sarcomatous transformation of an ameloblastic fibroma of the mandible: case report and literature review. Oral Surg Oral Med Oral Pathol Oral Radiol Endod. 2009 Sep;108(3):e80-5.	2009	10.1016/j.tripleo.2008.07.031. PMID: 19716496
		96	Koul R, Binahmed A, Dubey A, Nason R, Cooke AL. Maxillary ameloblastic carcinoma. J Hong Kong Coll Radiol. 2008;11:32–34.	2008	Not available
		97	Kishore M, Panat SR, Aggarwal A, Upadhyay N, Agarwal N. Ameloblastic Carcinoma: A Case Report. J Clin Diagn Res. 2015 Jul;9(7):ZD27-8.	2015	10.7860/JCDR/2014/8246.6248
		98	Kimura M, Shiraki Y, Ishibashi K, Umemura M. Remarkable Short-Term Regression of a Posterior Mediastinum Metastasis From Primary Intraosseous Carcinoma Treated With Nivolumab: A Case Report. J Oral Maxillofac Surg. 2019 Mar;77(3):555.e1-555.e6.	2019	10.1016/j.joms.2018.11.016.
		99	Kim Y, Choi SW, Lee JH, Ahn KM. A single cervical lymph node metastasis of malignant ameloblastoma. J Craniomaxillofac Surg. 2014 Dec;42(8):2035-40.	2014	10.1016/j.jcms.2014.09.010
		100	Keszler A, Piloni MJ. Malignant transformation in odontogenic keratocysts. Case report. Med Oral. 2002 Nov-Dec;7(5):331-5.	2002	Not available
		101	Karakida K, Aoki T, Sakamoto H, Takahashi M, Akamatsu T, Ogura G, Sekido Y, Ota Y. Ameloblastic carcinoma, secondary type: a case report. Oral Surg Oral Med Oral Pathol Oral Radiol Endod. 2010 Dec;110(6):e33-7.	2010	10.1016/j.tripleo.2010.08.018
		102	Kao SY, Pong BY, Li WY, Gallagher GT, Chang RC. Maxillary odontogenic carcinoma with distant metastasis to axillary skin, brain, and lung: case report. Int J Oral Maxillofac Surg. 1995 Jun;24(3):229-32	1995	10.1016/s0901-5027(06)80134-7
		103	Kalsi AS, Williams SP, Shah KA, Fasanmade A. Clear cell odontogenic carcinoma: a rare neoplasm of the maxillary bone. J Oral Maxillofac Surg. 2014 May;72(5):935-8.	2014	10.1016/j.joms.2013.10.023
		104	Jayaraj G, Sherlin HJ, Ramani P, Premkumar P, Natesan A, Ramasubramanian A, Jagannathan N. Metastasizing Ameloblastoma - a perennial pathological enigma? Report of a case and review of literature. J Craniomaxillofac Surg. 2014 Sep;42(6):772-9.	2014	10.1016/j.jcms.2013.11.009
		105	Jain M, Mittal S, Gupta DK. Primary intraosseous squamous cell carcinoma arising in odontogenic cysts: an insight in pathogenesis. J Oral Maxillofac Surg. 2013 Jan;71(1):e7-14.	2013	10.1016/j.joms.2012.08.031.
		106	Jain G, Hegde P, Shetty P. Clear cell odontogenic carcinoma: A rare case. Clin Cancer Investig J 2015;4:408-10	2015	Not available
		107	Irié T, Ogawa I, Takata T, Toyosawa S, Saito N, Akiba M, Isobe T, Hokazono C, Tachikawa T, Suzuki Y. Sclerosing odontogenic carcinoma with benign fibro-osseous lesion of the mandible: an extremely rare case report. Pathol Int. 2010 Oct;60(10):694-700.	2010	10.1111/j.1440-1827.2010.02583.x
		108	Ingram EA, Evans ML, Zitsch RP 3rd. Fine-needle aspiration cytology of ameloblastic carcinoma of the maxilla: a rare tumor. Diagn Cytopathol. 1996 May;14(3):249-52.	1996	10.1002/(SICI)1097-0339(199604)14:3<249::AID-DC10>3.0.CO;2-L
		109	Infante-Cossio P, Torres-Carranza E, Gonzalez-Perez LM, Gonzalez-Cardero E, Sanchez-Gallego F. Atypical presentation of clear cell odontogenic carcinoma. J Craniofac Surg. 2012 Sep;23(5):e466-8.	2012	10.1097/SCS.0b013e31825757d4
		110	Infante-Cossio P, Hernandez-Guisado JM, Fernandez-Machin P, Garcia-Perla A, Rollon-Mayordomo A, Gutierrez-Perez JL. Ameloblastic carcinoma of the maxilla: a report of 3 cases. J Craniomaxillofac Surg. 1998 Jun;26(3):159-62.	1998	10.1016/s1010-5182(98)80006-1
		111	Ijiri R, Onuma K, Ikeda M, Kato K, Toyoda Y, Nagashima Y, Ito Y, Abiko Y, Tanaka Y. Pigmented intraosseous odontogenic carcinoma of the maxilla: a pediatric case report and differential diagnosis. Hum Pathol. 2001 Aug;32(8):880-4.	2001	10.1053/hupa.2001.26475
		112	Iino M, Ishikawa S, Ozaki H, Kobayashi T, Tachibana H, Sakurai H, Kikuchi N. Solid type primary intraosseous squamous cell carcinoma in the maxilla: report of a new case. BMC Ear Nose Throat Disord. 2013 Dec 31;13(1):13.	2013	10.1186/1472-6815-13-13
		113	Iezzi G, Rubini C, Fioroni M, Piattelli A. Clear cell odontogenic carcinoma. Oral Oncol. 2002 Feb;38(2):209-13	2002	10.1016/s1368-8375(01)00038-0
		114	Ide F, Shimoyama T, Horie N, Shimizu S. Intraosseous squamous cell carcinoma arising in association with a squamous odontogenic tumour of the mandible. Oral Oncol. 1999 Jul;35(4):431-4	1999	10.1016/s1368-8375(99)00010-x
		115	Ide F, Shimoyama T, Horie N, Kaneko T. Primary intraosseous carcinoma of the mandible with probable origin from reduced enamel epithelium. J Oral Pathol Med. 1999 Oct;28(9):420-2.	1999	10.1111/j.1600-0714.1999.tb02114.x
		116	Ide F, Mishima K, Saito I, Kusama K. Diagnostically challenging epithelial odontogenic tumors: a selective review of 7 jawbone lesions. Head Neck Pathol. 2009 Mar;3(1):18-26.	2009	10.1007/s12105-009-0107-4
		117	Ibric Cioranu V, Iorgulescu D, Petrescu Seceleanu V, Ibric Cioranu S, Toma C, Fronie AI, Făgeţan IM, Nicolae V. Malignant ameloblastoma in an 8-year-old child with metastasis to the lung: case report with a clinicopathologic analysis. Rom J Morphol Embryol. 2014;55(1):183-7.	2014	Not available
		118	Hussain O, Rendon AT, Orr RL, Speight PM. Sclerosing odontogenic carcinoma in the maxilla: a rare primary intraosseous carcinoma. Oral Surg Oral Med Oral Pathol Oral Radiol. 2013 Oct;116(4):e283-6.	2013	10.1016/j.oooo.2013.01.018
		119	Howell RM, Burkes EJ Jr. Malignant transformation of ameloblastic fibro-odontoma to ameloblastic fibrosarcoma. Oral Surg Oral Med Oral Pathol. 1977 Mar;43(3):391-401	1977	10.1016/0030-4220(77)90326-7
		120	Hayashi Y, Tohnai I, Ueda M, Nagasaka T. Sarcomatous overgrowth in recurrent ameloblastic fibrosarcoma. Oral Oncol. 1999 May;35(3):346-8.	1999	10.1016/s1368-8375(98)00123-7
		121	Harbhajanka A, Lamzabi I, Jain R, Gattuso P, Kluskens L. Cytomorphology and immunohistochemistry of a recurrent clear cell odontogenic carcinoma with molecular analysis: A case report with review of literature. Diagn Cytopathol. 2015 Sep;43(9):743-6	2015	10.1002/dc.23297
		122	Hanisch M, Baumhoer D, Elges S, Fröhlich LF, Kleinheinz J, Jung S. Sclerosing odontogenic carcinoma: current diagnostic and management considerations concerning a most unusual neoplasm. Int J Oral Maxillofac Surg. 2017 Dec;46(12):1641-1649.	2017	10.1016/j.ijom.2017.05.024
		123	Guthikonda B, Hanna EY, Skoracki RJ, Prabhu SS. Ameloblastic fibrosarcoma involving the anterior and middle skull base with intradural extension. J Craniofac Surg. 2009 Nov;20(6):2087-90	2009	10.1097/SCS.0b013e3181c50cf7
		124	Gupta N, Barwad A, Kumar R, Rijuneeta, Vaiphei K. Ameloblastic fibrosarcoma: a cytologist's perspective. Diagn Cytopathol. 2011 Aug;39(8):598-602.	2011	10.1002/dc.21500
		125	Fitzpatrick SG, Hirsch SA, Listinsky CM, Lyu DJ, Baur DA. Ameloblastic carcinoma with features of ghost cell odontogenic carcinoma in a patient with suspected Gardner syndrome. Oral Surg Oral Med Oral Pathol Oral Radiol. 2015 Apr;119(4):e241-5.	2015	10.1016/j.oooo.2014.09.028
		126	Ferreira S, Faverani LP, Santos GMD, Martins EP, Garcia Júnior IR. Clear cell odontogenic carcinoma of the mandible: a treatment strategy. J Appl Oral Sci. 2018 Jan 15;26:e20160645.	2018	10.1590/1678-7757-2016-0645
		127	Ferlito A, Recher G, Calzavara M, Bonino M. Malignant ameloblastoma of the mandible. Am J Otolaryngol. 1982 Jan-Feb;3(1):57-60.	1982	10.1016/s0196-0709(82)80034-3
		128	Fan J, Kubota E, Imamura H, Shimokama T, Tokunaga O, Katsuki T, Watanabe T. Clear cell odontogenic carcinoma. A case report with massive invasion of neighboring organs and lymph node metastasis. Oral Surg Oral Med Oral Pathol. 1992 Dec;74(6):768-75.	1992	10.1016/0030-4220(92)90406-g
		129	Falaki F, Delavarian Z, Salehinejad J, Saghafi S. Squamous cell carcinoma arising from an odontogenic keratocyst: a case report. Med Oral Patol Oral Cir Bucal. 2009 Apr 1;14(4):E171-4.	2009	Not available
		130	Eversole LR, Duffey DC, Powell NB. Clear cell odontogenic carcinoma. A clinicopathologic analysis. Arch Otolaryngol Head Neck Surg. 1995 Jun;121(6):685-9.	1995	10.1001/archotol.1995.01890060083017
		131	el-Naaj IA, Krausz AA, Ardekian L, Peled M. Primary intraosseous carcinoma of the anterior maxilla: report of a new case. J Oral Maxillofac Surg. 2005 Mar;63(3):405-9.	2005	10.1016/j.joms.2004.05.227
		132	Ebert CS Jr, Dubin MG, Hart CF, Chalian AA, Shockley WW. Clear cell odontogenic carcinoma: a comprehensive analysis of treatment strategies. Head Neck. 2005 Jun;27(6):536-42.	2005	10.1002/hed.20181
		133	Dissanayake RK, Jayasooriya PR, Siriwardena DJ, Tilakaratne WM. Review of metastasizing (malignant) ameloblastoma (METAM): pattern of metastasis and treatment. Oral Surg Oral Med Oral Pathol Oral Radiol Endod. 2011 Jun;111(6):734-41.	2011	10.1016/j.tripleo.2010.12.018
		134	Braunshtein E, Vered M, Taicher S, Buchner A. Clear cell odontogenic carcinoma and clear cell ameloblastoma: a single clinicopathologic entity? A new case and comparative analysis of the literature. J Oral Maxillofac Surg. 2003 Sep;61(9):1004-10.	2003	10.1016/s0278-2391(03)00311-2
		135	Brandwein M, Said-Al-Naief N, Gordon R, Urken M. Clear cell odontogenic carcinoma: report of a case and analysis of the literature. Arch Otolaryngol Head Neck Surg. 2002 Sep;128(9):1089-95.	2002	10.1001/archotol.128.9.1089
		136	Boni P, Sozzi D, Novelli G, Pagni F, Valente G, Bozzetti A. Primary Intraosseous Squamous Cell Carcinoma of the Jaws: 6 New Cases, Experience, and Literature Comparison. J Oral Maxillofac Surg. 2016 Mar;74(3):541-6.	2016	10.1016/j.joms.2015.09.009
		137	Richard J. Zarbo, Mark T. Marunick, Robert Johns; Malignant Ameloblastoma, Spindle Cell Variant. Arch Pathol Lab Med 1 March 2003; 127 (3): 352–355.	2003	10.5858/2003-127-0352-MASCV
		138	Szlabi S, Mukdsi JH, Bruno MA, Flores JO, Cabrera MB. Carcinoma primario intraóseo [Primary intra-osseous carcinoma]. Medicina (B Aires). 2013;73(6):555-7.	2013	Not available
		139	Murillo-Cortes J, Etayo-Perez A, Sebastian-Lopez C, Martino-Gorbea R, Rodriguez-Cortel JM. Primary intraosseous carcinoma arising in a mandibular cyst. Med Oral. 2002 Nov-Dec;7(5):370-4.	2002	Not available
		140	Milles M, Doyle JL, Mesa M, Raz S. Clear cell odontogenic carcinoma with lymph node metastasis. Oral Surg Oral Med Oral Pathol. 1993 Jul;76(1):82-9.	1993	10.1016/0030-4220(93)90299-j
		141	Zapała-Pośpiech A, Wyszyńska-Pawelec G, Adamek D, Tomaszewska R, Zaleska M, Zapała J. Malignant transformation in the course of a dentigerous cyst: a problem for a clinician and a pathologist. Considerations based on a case report. Pol J Pathol. 2013 Apr;64(1):64-8.	2013	10.5114/pjp.2013.34606
		142	Bregni RC, Taylor AM, García AM. Ameloblastic fibrosarcoma of the mandible: report of two cases and review of the literature. J Oral Pathol Med. 2001 May;30(5):316-20	2001	10.1034/j.1600-0714.2001.300510.x.
		143	Brinck U, Gunawan B, Schulten HJ, Pinzon W, Fischer U, Füzesi L. Clear-cell odontogenic carcinoma with pulmonary metastases resembling pulmonary meningothelial-like nodules. Virchows Arch. 2001 Apr;438(4):412-7.	2001	10.1007/s004280000365
		144	Bruce RA, Jackson IT. Ameloblastic carcinoma. Report of an aggressive case and review of the literature. J Craniomaxillofac Surg. 1991 Aug;19(6):267-71.	1991	10.1016/s1010-5182(05)80068-x
		145	Ellis GL, Shmookler BM. Aggressive (malignant?) epithelial odontogenic ghost cell tumor. Oral Surg Oral Med Oral Pathol. 1986 May;61(5):471-8.	1986	10.1016/0030-4220(86)90390-7
		146	Cavalcanti MG, Veltrini VC, Ruprecht A, Vincent SD, Robinson RA. Squamous-cell carcinoma arising from an odontogenic cyst--the importance of computed tomography in the diagnosis of malignancy. Oral Surg Oral Med Oral Pathol Oral Radiol Endod. 2005 Sep;100(3):365-8.	2005	10.1016/j.tripleo.2004.12.012. PMID: 16122667
		147	Chaine A, Pitak-Arnnop P, Dhanuthai K, Bertrand JC, Bertolus C. An asymptomatic radiolucent lesion of the maxilla. Clear cell odontogenic carcinoma. Oral Surg Oral Med Oral Pathol Oral Radiol Endod. 2009 Apr;107(4):452-7.	2009	10.1016/j.tripleo.2008.09.029
		148	Chaisuparat R, Coletti D, Kolokythas A, Ord RA, Nikitakis NG. Primary intraosseous odontogenic carcinoma arising in an odontogenic cyst or de novo: a clinicopathologic study of six new cases. Oral Surg Oral Med Oral Pathol Oral Radiol Endod. 2006 Feb;101(2):194-200.	2006	10.1016/j.tripleo.2005.03.037
		149	Chauke NY, Sofianos C, Liakos D, Ndobe E. A delayed presentation of ameloblastic fibrosarcoma in an African patient. BMJ Case Rep. 2017 Aug 1;2017:bcr2017220436.	2017	10.1136/bcr-2017-220436
		150	Chen SJ, Zheng XW, Lin X, Liu H. Ameloblastic fibro-odontosarcoma of the mandible in a pediatric patient. Eur Ann Otorhinolaryngol Head Neck Dis. 2016 Dec;133(6):419-421.	2016	10.1016/j.anorl.2015.11.010
		151	Swain N, Dhariwal R, Ray JG. Clear cell odontogenic carcinoma of maxilla: A case report and mini review. J Oral Maxillofac Pathol. 2013 Jan;17(1):89-94.	2013	10.4103/0973-029X.110681
		152	Chomette G, Auriol M, Guilbert F, Delcourt A. Ameloblastic fibrosarcoma of the jaws--report of three cases. Clinico-pathologic, histoenzymological and ultrastructural study. Pathol Res Pract. 1983 Aug;178(1):40-7.	1983	10.1016/S0344-0338(83)80083-1
		153	Chou YH, Jhuang JY, Chang MH, Huang WC, Hsieh MS. Metastasizing Ameloblastoma With Localized Interstitial Spread in the Lung: Report of Two Cases. Int J Surg Pathol. 2014 Jun;22(4):343-6.	2014	10.1177/1066896913491321
		154	Corio RL, Goldblatt LI, Edwards PA, Hartman KS. Ameloblastic carcinoma: a clinicopathologic study and assessment of eight cases. Oral Surg Oral Med Oral Pathol	1987	10.1016/0030-4220(87)90063-6
		155	Silva, Leorik Pereira da et al. Ameloblastic fibrodentinosarcoma: a rare malignant odontogenic tumor☆ ☆ Please cite this article as: da Silva LP, da Rocha Tenório J, de Melo Júnior BC, da Silva Filho JP, do Nascimento GJ, Sobral AP. Ameloblastic fibrodentinosarcoma: a rare malignant odontogenic tumor. Braz J Otorhinolaryngol. 2016;82:610-3	2016	10.1016/j.bjorl.2015.04.009
		156	Dahiya S, Kumar R, Sarkar C, Ralte M, Sharma MC. Clear cell odontogenic carcinoma: a diagnostic dilemma. Pathol Oncol Res. 2002;8(4):283-5.	2002	10.1007/BF03036748
		157	Dallera P, Bertoni F, Marchetti C, Bacchini P, Campobassi A. Ameloblastic fibrosarcoma of the jaw: report of five cases. J Craniomaxillofac Surg. 1994 Dec;22(6):349-54.	1994	10.1016/s1010-5182(05)80116-7
		158	Dao TV, Bastidas JA, Kelsch R, Kraut RA. Malignant ameloblastoma: a case report of a recent onset of neck swelling in a patient with a previously treated ameloblastoma. J Oral Maxillofac Surg. 2009 Dec;67(12):2685-9	2009	10.1016/j.joms.2009.04.099
		159	Dashow JE, McHugh JB, Edwards SP. Swelling of the anterior mandible. J Oral Maxillofac Surg. 2012 Mar;70(3):e204-9.	2012	10.1016/j.joms.2011.11.016
		160	Datar UV, Kamat MS, Kanitkar SS, Byakodi SS. Clear cell odontogenic carcinoma: A rare case report with emphasis on differential diagnosis. J Cancer Res Ther. 2017 Apr-Jun;13(2):374-377.	2017	10.4103/0973-1482.187381
		161	e Aguiar MC, Gomez RS, Silva EC, de Araújo VC. Clear-cell ameloblastoma (clear-cell odontogenic carcinoma): report of a case. Oral Surg Oral Med Oral Pathol Oral Radiol Endod. 1996 Jan;81(1):79-83	1996	10.1016/s1079-2104(96)80153-3
		162	De Lathouwer C, Verhest A. Malignant primary intraosseous carcinoma of the mandible. Oral Surg Oral Med Oral Pathol. 1974 Jan;37(1):77-83.	1974	10.1016/0030-4220(74)90162-5
		163	Nogueira Tde O, Carvalho YR, Rosa LE, Dos Santos LM. Possible malignant transformation of an ameloblastic fibroma to ameloblastic fibrosarcoma: a case report. J Oral Maxillofac Surg. 1997 Feb;55(2):180-2.	1997	10.1016/s0278-2391(97)90240-8
		164	Del Corso G, Tardio ML, Gissi DB, Marchetti C, Montebugnoli L, Tarsitano A. Ki-67 and p53 expression in ghost cell odontogenic carcinoma: a case report and literature review. Oral Maxillofac Surg. 2015 Mar;19(1):85-9.	2015	10.1007/s10006-014-0465-2
		165	Deshmukh R, Deo PN, Chavan S, Halli R. Primary intraosseous carcinoma of the mandible. Clin Cancer Investig J 2017;6:203-6	2017	Not available
		166	Dhir K, Sciubba J, Tufano RP. Ameloblastic carcinoma of the maxilla. Oral Oncol. 2003 Oct;39(7):736-41.	2003	10.1016/s1368-8375(03)00036-8
		167	Dimitrakopoulos I, Psomaderis K, Asimaki A, Papaemanouel S, Karakasis D. Primary de novo intraosseous carcinoma: report of two cases. J Oral Maxillofac Surg. 2005 Aug;63(8):1227-30.	2005	10.1016/j.joms.2005.04.009
		168	França DC, Moreira JM Jr, DE Aguiar SM, DE Carvalhos AA, Goiato MC. Ameloblastic carcinoma of the maxilla: A case report. Oncol Lett. 2012 Dec;4(6):1297-1300.	2012	10.3892/ol.2012.937.
		169	Gallego L, Junquera L, Villarreal P, Fresno MF. Primary de novo intraosseous carcinoma: report of a new case. Med Oral Patol Oral Cir Bucal. 2010 Jan 1;15(1):e48-51.	2010	10.4317/medoral.15.e48
		170	Ghiam A, Al Zahrani A, Feld R. A case of recurrent metastatic ameloblastoma and hypercalcaemia successfully treated with carboplatin and paclitaxel: long survival and prolonged stable disease. Ecancermedicalscience. 2013 Jun 4;7:323	2013	10.3332/ecancer.2013.323
		171	Gilijamse M, Leemans CR, Winters HA, Schulten EA, van der Waal I. Metastasizing ameloblastoma. Int J Oral Maxillofac Surg. 2007 May;36(5):462-4.	2007	10.1016/j.ijom.2006.12.005
		172	Ginat DT, Villaflor V, Cipriani NA. Oral Cavity Clear Cell Odontogenic Carcinoma. Head Neck Pathol. 2016 Jun;10(2):217-20.	2016	10.1007/s12105-015-0635-z
		173	Golubović M, Petrović M, Jelovac DB, Nenezić DU, Antunović M. Malignant ameloblastoma metastasis to the neck--radiological and pathohistological dilemma. Vojnosanit Pregl. 2012 May;69(5):444-8.	2012	Not available
		174	Gomes JP, Costa AL, Chone CT, Altemani AM, Altemani JM, Lima CS. Three-dimensional volumetric analysis of ghost cell odontogenic carcinoma using 3-D reconstruction software: a case report. Oral Surg Oral Med Oral Pathol Oral Radiol. 2017 May;123(5):e170-e175.	2017	10.1016/j.oooo.2017.01.012. Epub 2017 Feb 6
		175	Gómez NL, Boccalatte L, Yanzón A, Nassif MG, Larrañaga JJ, Figari MF. Clear cell odontogenic carcinoma: a rare pathology with an innovative resolution. Stomatologija. 2020;22(1):28-32.	2020	Not available
		176	Gonçalves JM, Marola LHG, Modolo F, Vieira DSC, de Los Santos GP, León JE, Gondak R. Primary intraosseous carcinoma of the maxilla arising from an odontogenic keratocyst: a case report and review of the literature. Gen Dent. 2019 Nov-Dec;67(6):26-32	2019	Not available
		177	Gondak RO, Mariano FV, de Sousa SF, Siqueira EC, Díaz KP, Martins LAL, Altemani A, Mosqueda-Taylor A, Gomez RS, Gomes CC. CTNNB1 and APC mutations in odontogenic carcinoma with dentinoid. Oral Surg Oral Med Oral Pathol Oral Radiol. 2020 May;129(5):e249-e256.	2020	10.1016/j.oooo.2019.08.017
		178	González-García R, Sastre-Pérez J, Nam-Cha SH, Muñoz-Guerra MF, Rodríguez-Campo FJ, Naval-Gías L. Primary intraosseous carcinomas of the jaws arising within an odontogenic cyst, ameloblastoma, and de novo: report of new cases with reconstruction considerations. Oral Surg Oral Med Oral Pathol Oral Radiol Endod. 2007 Feb;103(2):e29-33.	2007	10.1016/j.tripleo.2006.08.007
		179	Grisar K, Schol M, Hauben E, Schoenaers J, Politis C. Primary intraosseous squamous cell carcinoma of the mandible arising from an infected odontogenic cyst: A case report and review of the literature. Oncol Lett. 2016 Dec;12(6):5327-5331	2016	10.3892/ol.2016.5378
		180	Grünwald V, Le Blanc S, Karstens JH, Weihkopf T, Kuske M, Ganser A, Schöffski P. Metastatic malignant ameloblastoma responding to chemotherapy with paclitaxel and carboplatin. Ann Oncol. 2001 Oct;12(10):1489-91.	2001	10.1023/a:1012522929861
		181	Niu H, Liu J, Chen Y, Geng N. Ameloblastic fibro-odontosarcoma of the mandible with active epithelial proliferation: A rare case report. Mol Clin Oncol. 2017 Dec;7(6):971-975.	2017	10.3892/mco.2017.1448
		182	Nomura T, Monobe H, Tamaruya N, Kishishita S, Saito K, Miyamoto R, Nakao K. Primary intraosseous squamous cell carcinoma of the jaw: two new cases and review of the literature. Eur Arch Otorhinolaryngol. 2013 Jan;270(1):375-9.	2013	10.1007/s00405-012-2235-9
		183	Noordhoek R, Pizer ME, Laskin DM. Ameloblastic fibrosarcoma of the mandible: treatment, long-term follow-up, and subsequent reconstruction of a case. J Oral Maxillofac Surg. 2012 Dec;70(12):2930-5	2012	10.1016/j.joms.2012.02.018
		184	Oertel M, Reinartz G, Scobioala S, Eich HT. Successful treatment of a rare case of ameloblastic fibrosarcoma with radiation therapy. Strahlenther Onkol. 2017 Aug;193(8):666-672	2017	10.1007/s00066-017-1136-7
		185	Ohata Y, Kayamori K, Yukimori A, Sumikura K, Ohsako T, Harada H, Sakamoto K, Ikeda T. A lesion categorized between ghost cell odontogenic carcinoma and dentinogenic ghost cell tumor with CTNNB1 mutation. Pathol Int. 2018 May;68(5):307-312	2018	10.1111/pin.12659
		186	Okada H, Davies JE, Yamamoto H. Malignant ameloblastoma: a case study and review. J Oral Maxillofac Surg. 1999 Jun;57(6):725-30.	1999	10.1016/s0278-2391(99)90441-x
		187	Olson JW, Miller RL, Kushner GM, Vest TM. Odontogenic carcinoma occurring in a dentigerous cyst: case report and clinical management. J Periodontol. 2000 Aug;71(8):1365-70	2000	10.1902/jop.2000.71.8.1365
		188	Ordioni U, Benat G, Hadj Saïd M, Gomez-Brouchet A, Chossegros C, Catherine JH. Clear cell odontogenic carcinoma, diagnostic difficulties. A case report. J Stomatol Oral Maxillofac Surg. 2017 Oct;118(5):302-305.	2017	10.1016/j.jormas.2017.04.006
		189	Seyiti P, Feng Y, Gao A, Lin Z, Huang X, Sun G, Zhang L, Wang T. An extensive sclerosing odontogenic carcinoma in mandible: a case report and literature review. Dentomaxillofac Radiol. 2020 Sep 1;49(6):20190426	2020	10.1259/dmfr.20190426
		190	Pardhe N, Bhagalia S, Nayak PA, Sireesha SK. Primary intraosseous squamous cell carcinoma: a devil in disguise. BMJ Case Rep. 2013 Jun 6;2013:bcr2013009639	2013	10.1136/bcr-2013-009639
		191	Park HR, Shin KB, Sol MY, Suh KS, Lee SK. A highly malignant ameloblastic fibrosarcoma. Report of a case. Oral Surg Oral Med Oral Pathol Oral Radiol Endod. 1995 Apr;79(4):478-81	1995	10.1016/s1079-2104(05)80131-3
		192	Park JC, Kim SW, Baek YJ, Lee HG, Ryu MH, Hwang DS, Kim UK. Misdiagnosis of ameloblastoma in a patient with clear cell odontogenic carcinoma: a case report. J Korean Assoc Oral Maxillofac Surg. 2019 Apr;45(2):116-120.	2019	10.5125/jkaoms.2019.45.2.116
		193	Phillips SD, Corio RL, Brem H, Mattox D. Ameloblastoma of the mandible with intracranial metastasis. A case study. Arch Otolaryngol Head Neck Surg. 1992 Aug;118(8):861-3.	1992	10.1001/archotol.1992.01880080083018
		194	Phillips VM, Grotepass FW, Hendricks R. Ameloblastic odontosarcoma with epithelial atypia: a case report. Br J Oral Maxillofac Surg. 1988 Feb;26(1):45-51.	1988	10.1016/0266-4356(88)90149-0
		195	Piattelli A, Rubini C, Goteri G, Fioroni M, Maiorano E. Central granular cell odontogenic tumour: report of the first malignant case and review of the literature. Oral Oncol. 2003 Jan;39(1):78-82.	2003	10.1016/s1368-8375(01)00094-x
		196	Pillay RR, Bilski A, Batstone M. Ameloblastic Fibrosarcoma Arising in the Maxilla. Ochsner J. 2016 Summer;16(2):143-5	2016	Not available
		197	Pourdanesh F, Mohamadi M, Moshref M, Soltaninia O. Ameloblastic Fibrosarcoma of the Mandible With Distant Metastases. J Oral Maxillofac Surg. 2015 Oct;73(10):2067.e1-7.	2015	10.1016/j.joms.2015.07.003
		198	Prein J, Remagen W, Spiessl B, Schafroth U. Ameloblastic fibroma and its sarcomatous transformation. Pathol Res Pract. 1979 Dec;166(1):123-30	1979	10.1016/S0344-0338(79)80013-8
		199	Punnya A, Kumar GS, Rekha K, Vandana R. Primary intraosseous odontogenic carcinoma with osteoid/dentinoid formation. J Oral Pathol Med. 2004 Feb;33(2):121-4.	2004	10.1111/j.1600-0714.2004.00029.x
		200	Qin Y, Lu Y, Zheng L, Liu H. Ghost cell odontogenic carcinoma with suspected cholesterol granuloma of the maxillary sinus in a patient treated with combined modality therapy: A case report and the review of literature. Medicine (Baltimore). 2018 Feb;97(7):e9816.	2018	10.1097/MD.0000000000009816
		201	Kobayashi K, Murakami R, Fujii T, Hirano A. Malignant transformation of ameloblastic fibroma to ameloblastic fibrosarcoma: case report and review of the literature. J Craniomaxillofac Surg. 2005 Oct;33(5):352-5.	2005	10.1016/j.jcms.2005.04.006
		202	Reid-Nicholson M, Teague D, White B, Ramalingam P, Abdelsayed R. Fine needle aspiration findings in malignant ameloblastoma: a case report and differential diagnosis. Diagn Cytopathol. 2009 Aug;37(8):586-91.	2009	10.1002/dc.21083
		203	Remya K, Sudha S, Nair RG, Jyothi H. An unusual presentation of ghost cell odontogenic carcinoma: A case report with review of literature. Indian J Dent Res. 2018 Mar-Apr;29(2):238-243	2018	10.4103/ijdr.IJDR_442_17
		204	Roh GS, Jeon BT, Park BW, Kim DR, Hah YS, Kim JH, Byun JH. Ghost cell odontogenic carcinoma of the mandible: a case report demonstrating expression of tartrate-resistant acid phosphatase (TRAP) and vitronectin receptor. J Craniomaxillofac Surg. 2008 Oct;36(7):419-23.	2008	10.1016/j.jcms.2008.06.001
		205	Ruskin JD, Cohen DM, Davis LF. Primary intraosseous carcinoma: report of two cases. J Oral Maxillofac Surg. 1988 May;46(5):425-32	1988	10.1016/0278-2391(88)90231-5
		206	Santana T, de Andrade FL, de Sousa Melo MC, da Rocha GBL, Trierveiler M. Clear Cell Odontogenic Carcinoma Harboring the EWSR1-ATF1 Fusion Gene: Report of a Rare Case. Head Neck Pathol. 2020 Sep;14(3):847-851.	2020	10.1007/s12105-019-01103-4
		207	Sawyer DR, Nwoku AL, Mosadomi A, Kekere-Ekun AT. Odontogenic carcinoma with dentinoid. Int J Oral Maxillofac Surg. 1986 Feb;15(1):105-7	1986	10.1016/s0300-9785(86)80020-5
		208	eer M, Koch AM, Drebber U, Kübler AC. Primary intraosseous carcinoma of the jaws arising from an odontogenic cyst--a case report. J Craniomaxillofac Surg. 2004 Jun;32(3):166-9	2004	10.1016/j.jcms.2003.12.005
		209	Senra GS, Pereira AC, Murilo dos Santos L, Carvalho YR, Brandão AA. Malignant ameloblastoma metastasis to the lung: a case report. Oral Surg Oral Med Oral Pathol Oral Radiol Endod. 2008 Feb;105(2):e42-6	2008	10.1016/j.tripleo.2007.09.006
		210	Servato JPS, Faria PR, Ribeiro CV, Cardoso SV, Faria PR, Dias FL, Eisenberg ALA, Loyola AM. Ameloblastic Fibrosarcoma: A Case Report and Literature Review. Braz Dent J. 2017 Mar-Apr;28(2):262-272.	2017	10.1590/0103-6440201701050
		211	Seward GR, Beales SJ, Jonson NW, Sita Lumsden EG. A metastasising ameloblastoma associated with renal calculi and hypercalcaemia. Cancer. 1975 Dec;36(6):2277-85.	1975	10.1002/cncr.2820360946
		212	Shamim T. Primary intraosseous squamous cell carcinoma of the mandible arising de novo. J Coll Physicians Surg Pak. 2009 Jul;19(7):454-5.	2009	Not available
		213	Sharma P, Shah SV, Patel AM, Prajapati JA, Laxmidhar MI, Shah SV, Roza H. Primary intraosseous carcinoma with nodal metastasis masquerading as ameloblastom-a rare case report. Indian J Surg Oncol. 2011 Jun;2(2):148-50.	2011	0.1007/s13193-011-0079-1
		214	Shimoyama T, Ide F, Horie N, Kato T, Nasu D, Kaneko T, Kusama K. Primary intraosseous carcinoma associated with impacted third molar of the mandible: review of the literature and report of a new case. J Oral Sci. 2001 Dec;43(4):287-92	2001	10.2334/josnusd.43.287
		215	Simko EJ, Brannon RB, Eibling DE. Ameloblastic carcinoma of the mandible. Head Neck. 1998 Oct;20(7):654-9.	1998	10.1002/(sici)1097-0347(199810)20:7<654::aid-hed14>3.0.co;2-4
		216	Siraj F, Kaur M, Agrawal U. Clear cell odontogenic carcinoma of maxilla: A diagnostic challenge. Clin Cancer Investig J 2016;5:256-8	2016	Not available
		217	Siriwardena BS, Tilakaratne WM, Rajapaksha RM. Clear cell odontogenic carcinoma-a case report and review of literature. Int J Oral Maxillofac Surg. 2004 Jul;33(5):512-4.	2004	10.1016/j.ijom.2003.08.006
		218	Slootweg PJ, Müller H. Malignant ameloblastoma or ameloblastic carcinoma. Oral Surg Oral Med Oral Pathol. 1984 Feb;57(2):168-76.	1984	10.1016/0030-4220(84)90207-x.
		219	Soares CD, Delgado-Azañero W, Morais TML, de Almeida OP, Ghersi Miranda H. Odontogenic Carcinosarcoma: Clinicopathologic Features of 2 Cases. Int J Surg Pathol. 2020 Jun;28(4):421-426.	2020	10.1177/1066896919888578
		220	Sözeri B, Ataman M, Ruacan S, Gedikoglu G. Ameloblastic fibrosarcoma. Int J Pediatr Otorhinolaryngol. 1993 Jan;25(1-3):255-9.	1993	10.1016/0165-5876(93)90061-7
		221	Sukegawa S, Matsuzaki H, Katase N, Kanno T, Mandai T, Takahashi Y, Asaumi JI, Furuki Y. Primary intraosseous squamous cell carcinoma of the maxilla possibly arising from an infected residual cyst: A case report. Oncol Lett. 2015 Jan;9(1):131-135.	2015	10.3892/ol.2014.2644
		222	Ciment LM, Ciment AJ. Malignant ameloblastoma metastatic to the lungs 29 years after primary resection: a case report. Chest. 2002 Apr;121(4):1359-61.	2002	10.1378/chest.121.4.1359
		223	Demoor-Goldschmidt C, Minard-Colin V, Cassagneau E, Supiot S, Oberlin O, D'hautuille C, Corradini N. Ameloblastic fibrosarcoma of the mandible: report of 2 chemosensitive pediatric cases. J Pediatr Hematol Oncol. 2012 Mar;34(2):e72-6	2012	10.1097/MPH.0b013e31821ba989
		224	Galetta D, Petrella F, Leo F, Pelosi G, Spaggiari L. Treatment of pulmonary metastases from primary intraosseous odontogenic carcinoma. Lancet Oncol. 2006 Mar;7(3):272-3.	2006	10.1016/S1470-2045(06)70620-9
		225	Panneerselvam K, Parameswaran A, Kavitha B, Panneerselvam E. Primary intraosseous squamous cell carcinoma in a dentigerous cyst. South Asian J Cancer. 2017 Jul-Sep;6(3):105.	2017	10.4103/2278-330X.214579
		226	Piattelli A, Sesenna E, Trisi P. Clear cell odontogenic carcinoma. Report of a case with lymph node and pulmonary metastases. Eur J Cancer B Oral Oncol. 1994 Jul;30B(4):278-80	1994	10.1016/0964-1955(94)90010-8
		227	Abiko Y, Nagayasu H, Takeshima M, Yamazaki M, Nishimura M, Kusano K, Kitajo H, Saitoh M, Kawakami T, Chiba I, Kaku T. Ameloblastic carcinoma ex ameloblastoma: report of a case-possible involvement of CpG island hypermethylation of the p16 gene in malignant transformation. Oral Surg Oral Med Oral Pathol Oral Radiol Endod. 2007 Jan;103(1):72-6.	2007	10.1016/j.tripleo.2006.01.021. Epub 2006 Aug 2.
		228	Amzerin M, Fadoukhair Z, Belbaraka R, Iraqui M, Boutayeb S, M'rabti H, Kebdani T, Hassouni K, Benjaafar N, El Gueddari BK, Errihani H. Metastatic ameloblastoma responding to combination chemotherapy: case report and review of the literature. J Med Case Rep. 2011 Oct 3;5:491.	2011	10.1186/1752-1947-5-491
		229	Zwahlen RA, Vogt P, Fischer FS, Grätz KW. Case report: myocardial metastasis of a maxillary malignant ameloblastoma. J Oral Maxillofac Surg. 2003 Jun;61(6):731-4.	2003	10.1053/joms.2003.50146.
		230	White RM, Patterson JW. Distant skin metastases in a long-term survivor of malignant ameloblastoma. J Cutan Pathol. 1986 Oct;13(5):383-9	1986	10.1111/j.1600-0560.1986.tb00474.x
		231	Weir MM, Centeno BA, Szyfelbein WM. Cytological features of malignant metastatic ameloblastoma: a case report and differential diagnosis. Diagn Cytopathol. 1998 Feb;18(2):125-30.	1998	10.1002/(sici)1097-0339(199802)18:2<125::aid-dc8>3.0.co;2-e
		232	Adamo AK, Boguslaw B, Coomaraswarmy MA, Simos C. Clear cell odontogenic carcinoma of the mandible: case report. J Oral Maxillofac Surg. 2002 Jan;60(1):121-6.	2002	10.1053/joms.2002.27539
		233	Sadeghi EM, Levin S. Clear cell odontogenic carcinoma of the mandible: report of a case. J Oral Maxillofac Surg. 1995 May;53(5):613-6.	1995	10.1016/0278-2391(95)90079-9
		234	Nandimath K, Naikmasur VG, Babshet M. Primary intraosseous carcinoma of mandible: a case report. Dent Res J (Isfahan). 2011 Spring;8(2):102-7	2011	Not available
		235	Kikuchi K, Ide F, Takizawa S, Suzuki S, Sakashita H, Li TJ, Kusama K. Initial-Stage Primary Intraosseous Squamous Cell Carcinoma Derived from Odontogenic Keratocyst with Unusual Keratoameloblastomatous Change of the Maxilla: A Case Report and Literature Discussion. Case Rep Otolaryngol. 2018 Apr 19;2018:7959230	2018	10.1155/2018/7959230
		236	Choi YJ, Oh SH, Kang JH, Choi HY, Kim GT, Yu JJ, Choi YS, Hwang EH. Primary intraosseous squamous cell carcinoma mimicking periapical disease: a case report. Imaging Sci Dent. 2012 Dec;42(4):265-70	2012	10.5624/isd.2012.42.4.265
		237	Lopes Dias J, Borges A, Lima Rego R. Primary intraosseous squamous cell carcinoma of the mandible: a case with atypical imaging features. BJR Case Rep. 2016 Nov 2;2(4):20150276.	2016	10.1259/bjrcr.20150276
		238	Negrello S, Pellacani A, di Bartolomeo M, Bernardelli G, Nocini R, Pinelli M, Chiarini L, Anesi A. Primary Intraosseous Squamous Cell Carcinoma of the Anterior Mandible Arising in an Odontogenic Cyst in 34-Year-Old Male. Reports. 2020; 3(2):12	2020	10.3390/reports3020012
		239	Upadhyay S, Bhavthankar JD, Mandale MS, Barewad B. Clear cell odontogenic carcinoma: Case report of a deceptive pathology. J Oral Maxillofac Pathol. 2019 Jan-Apr;23(1):140-143.	2019	10.4103/jomfp.JOMFP_78_17
		240	Avninder S, Rakheja D, Bhatnagar A. Clear cell odontogenic carcinoma: a diagnostic and therapeutic dilemma. World J Surg Oncol. 2006 Dec 12;4:91.	2006	10.1186/1477-7819-4-91
		241	Memtsa PT, Papadopoulou A, Vachtsevanos K, Tzitzikas I. Management of Clear Cell Odontogenic Carcinoma: A Case Report. Journal of Medical Cases. 2018. 9 (7) p215-217	2018	10.14740/jmc3080w
		242	Soltany A, Asaad G, Daher R, Dayoub M, Khalil A, Alshehabi Z. A maxillary ameloblastic fibrosarcoma tumor: a rare case report from Syria. J Surg Case Rep. 2020 Aug 6;2020(8):rjaa255	2020	10.1093/jscr/rjaa255
		243	Kim IK, Pae SP, Cho HY, Cho HW, Seo JH, Lee DH, Park IS. Odontogenic carcinosarcoma of the mandible: a case report and review. J Korean Assoc Oral Maxillofac Surg. 2015 Jun;41(3):139-44	2015	10.5125/jkaoms.2015.41.3.139
		244	Chikosi R, Segall N, Augusto P, Freedman P. Odontogenic carcinosarcoma: case report and literature review. J Oral Maxillofac Surg. 2011 May;69(5):1501-7	2011	10.1016/j.joms.2010.05.071
		245	Wood A, Young F, Morrison J, Conn BI. Sclerosing odontogenic carcinoma presenting on the hard palate of a 43-year-old female: a case report. Oral Surg Oral Med Oral Pathol Oral Radiol. 2016 Dec;122(6):e204-e208	2016	10.1016/j.oooo.2016.07.009
		246	Martos-Fernández M, Alberola-Ferranti M, Hueto-Madrid JA, Bescós-Atín C. Ghost cell odontogenic carcinoma: A rare case report and review of literature. J Clin Exp Dent. 2014 Dec 1;6(5):e602-6	2014	10.4317/jced.51809
		247	Jia MQ, Jia J, Wang L, Zou HX. Ghost cell odontogenic carcinoma of the jaws: Report of two cases and a literature review. World J Clin Cases. 2019 Feb 6;7(3):357-365	2019	10.12998/wjcc.v7.i3.357
		248	Rappaport MJ, Showell DL, Edenfield WJ. Metastatic Ghost Cell Odontogenic Carcinoma: Description of a Case and Search for Actionable Targets. Rare Tumors. 2015 Sep 7;7(3):5813.	2015	10.4081/rt.2015.5813
		249	Park SY, Park J, Kwon DH, Jeon JH, Kim SM, Myoung H, Lee JH. Ghost cell odontogenic carcinoma on right mandible and its respective surgical reconstruction: a case report. J Korean Assoc Oral Maxillofac Surg. 2017 Dec;43(6):415-422.	2017	10.5125/jkaoms.2017.43.6.415
		250	Nagai, N., Takeshita, N., Nagatsuka, H., Inoue, M., Nishijima, K., Nojima, T., Yamasaki, M. and Hoh, C. (1991), Ameloblastic carcinoma: case report and review. Journal of Oral Pathology & Medicine, 20: 460-463	1991	10.1111/j.1600-0714.1991.tb00439.x
		251	Maheshwari V, Varshney M, Alam K, Jain A, Siddiqui MA, Gaur K, Gupta A. Ameloblastic carcinoma: a rare entity. BMJ Case Rep. 2011 Apr 15;2011:bcr0120113678.	2011	10.1136/bcr.01.2011.3678
		252	Ngoc Bao Vu, Ngoc Tuyen Le, Risa Chaisuparat, Pasutha Thunyakitpisal, Ngoc Minh Tran, "Ameloblastic Carcinoma in a 2-Year-Old Child: A Case Report and Review of the Literature", Case Reports in Dentistry, vol. 2020, Article ID 4072890, 7 pages, 2020	2020	10.1155/2020/4072890
		253	Casaroto AR, Toledo GL, Filho JL, Soares CT, Capelari MM, Lara VS. Ameloblastic carcinoma, primary type: case report, immunohistochemical analysis and literature review. Anticancer Res. 2012 Apr;32(4):1515-25.	2012	Not available
		254	Brukas M, Pedersen TØ, Lybak S, Skarstein K, Løes S. Ameloblastic carcinoma of the mandible: A case report and literature review. Oral and Maxillofacial Surgery Cases. 2020;6(4):100183	2020	10.1016/j.omsc.2020.100183
		255	Kodati S, Majumdar S, Uppala D, Namana M. Ameloblastic Carcinoma: A Report of Three Cases. J Clin Diagn Res. 2016 Oct;10(10):ZD23-ZD25	2016	10.7860/JCDR/2016/21100.8697
		256	Deng L, Wang R, Yang M, Li W, Zou L. Ameloblastic carcinoma: Clinicopathological analysis of 18 cases and a systematic review. Head Neck. 2019 Dec;41(12):4191-4198.	2019	10.1002/hed.25926
		257	Loyola AM, Cardoso SV, de Faria PR, Servato JP, Eisenberg AL, Dias FL, Accioly MT, Gomes CC, Gomez RS, Souza SO, Dos Santos JN. Ameloblastic carcinoma: a Brazilian collaborative study of 17 cases. Histopathology. 2016 Oct;69(4):687-701.	2016	10.1111/his.12995
		258	Hall JM, Weathers DR, Unni KK. Ameloblastic carcinoma: an analysis of 14 cases. Oral Surg Oral Med Oral Pathol Oral Radiol Endod. 2007 Jun;103(6):799-807. doi: 10.1016/j.tripleo.2006.11.048. Epub 2007 Apr 20. PMID: 17448710	2006	10.1016/j.tripleo.2006.11.048
		259	Benlyazid A, Lacroix-Triki M, Aziza R, Gomez-Brouchet A, Guichard M, Sarini J. Ameloblastic carcinoma of the maxilla: case report and review of the literature. Oral Surg Oral Med Oral Pathol Oral Radiol Endod. 2007 Dec;104(6):e17-24	2007	10.1016/j.tripleo.2007.05.026
		260	Angiero F, Borloni R, Macchi M, Stefani M. Ameloblastic carcinoma of the maxillary sinus. Anticancer Res. 2008 Nov-Dec;28(6B):3847-54.	2008	Not available
		261	Yazici N, Karagöz B, Varan A, Yilmaz T, Oztürk A, Usubütün A, Büyükpamukçu M. Maxillary ameloblastic carcinoma in a child. Pediatr Blood Cancer. 2008 Jan;50(1):175-6	2008	10.1002/pbc.20889
		262	Ward BB, Edlund S, Sciubba J, Helman JI. Ameloblastic Carcinoma (Primary Type) Isolated to the Anterior Maxilla: Case Report With Review of the Literature. Journal of Oral and Maxillofacial Surgery. 2007;65(9):1800-3	2007	10.1016/j.joms.2006.06.265
		263	Akrish S, Buchner A, Shoshani Y, Vered M, Dayan D. Ameloblastic carcinoma: report of a new case, literature review, and comparison to ameloblastoma. J Oral Maxillofac Surg. 2007 Apr;65(4):777-83	2007	10.1016/j.joms.2005.11.116
		264	Lu T-T, Chen X-M, Zhang W-F, Zhao Y-F. Ameloblastic Carcinoma of the Jaws. Asian Journal of Oral and Maxillofacial Surgery. 2006;18(3):219-23	2006	10.1016/S0915-6992(06)80022-1
		265	Uzüm N, Akyol G, Asal K, Köybaşioğlu A. Ameloblastic carcinoma containing melanocyte and melanin pigment in the mandible: a case report and review of the literature. J Oral Pathol Med. 2005 Nov;34(10):618-20	2005	10.1111/j.1600-0714.2005.00306.x
		266	Ozlugedik S, Ozcan M, Basturk O, Deren O, Kaptanoglu E, Adanali G, Unal A. Ameloblastic carcinoma arising from anterior skull base. Skull Base. 2005 Nov;15(4):269-72; discussion 273. doi: 10.1055/s-2005-918621	2005	10.1055/s-2005-918621
		267	Avon SL, McComb J, Clokie C. Ameloblastic carcinoma: case report and literature review. J Can Dent Assoc. 2003 Oct;69(9):573-6	2003	Not available
		268	Goldenberg D, Sciubba J, Koch W, Tufano RP. Malignant odontogenic tumors: a 22-year experience. Laryngoscope. 2004 Oct;114(10):1770-4. doi: 10.1097/00005537-200410000-00018	2004	10.1097/00005537-200410000-00018
		269	Hayakawa K, Hayashi E, Aoyagi T, Hata M, Kuramoto C, Tonogi M, Yamane GY, Tanaka Y. Metastatic malignant ameloblastoma of the kidneys. Int J Urol. 2004 Jun;11(6):424-6. doi: 10.1111/j.1442-2042.2004.00822.x	2004	10.1111/j.1442-2042.2004.00822.x
		270	Datta R, Winston JS, Diaz-Reyes G, Loree TR, Myers L, Kuriakose MA, Rigual NR, Hicks WL Jr. Ameloblastic carcinoma: report of an aggressive case with multiple bony metastases. Am J Otolaryngol. 2003 Jan-Feb;24(1):64-9	2003	10.1053/ajot.2003.15
		271	Sastre J, Muñoz M, Naval L, Adrados M. Ameloblastic carcinoma of the maxilla: report of a case. J Oral Maxillofac Surg. 2002 Jan;60(1):102-4	2002	10.1053/joms.2002.29086
		272	Lau SK, Tideman H, Wu PC. Ameloblastic carcinoma of the jaws. A report of two cases. Oral Surg Oral Med Oral Pathol Oral Radiol Endod. 1998 Jan;85(1):78-81	1998	10.1016/s1079-2104(98)90402-4
		273	Roy Chowdhury SK, Ramen S, Chattopadhyay PK, Moorchung N, Rajkumar K. Ameloblastic Carcinoma of the mandible. J Maxillofac Oral Surg. 2010 Jun;9(2):198-201. doi: 10.1007/s12663-010-0051-6	2010	10.1007/s12663-010-0051-6
		274	Takeda Y. Melanocytes in malignant ameloblastoma. Pathol Int. 1996 Oct;46(10):777-81	1996	10.1111/j.1440-1827.1996.tb03548.x
		275	Gandy SR, Keller EE, Unni KK. Ameloblastic carcinoma: report of two cases. J Oral Maxillofac Surg. 1992 Oct;50(10):1097-102	1992	10.1016/0278-2391(92)90499-p
		276	Suomalainen A, Hietanen J, Robinson S, Peltola JS. Ameloblastic carcinoma of the mandible resembling odontogenic cyst in a panoramic radiograph. Oral Surg Oral Med Oral Pathol Oral Radiol Endod. 2006 May;101(5):638-42	2006	10.1016/j.tripleo.2005.07.033
		277	Thomas G, Sreelatha KT, Balan A, Ambika K. Primary intraosseous carcinoma of the mandible—A case report and review of the literature. European Journal of Surgical Oncology (EJSO). 2000;26(1):82-6	2000	10.1053/ejso.1999.0746
		278	Khalili M, Shakib PA. Ameloblastic fibrosarcoma of the upper jaw: Report of a rare case with long-term follow-up. Dent Res J (Isfahan). 2013 Jan;10(1):112-5	2013	10.4103/1735-3327.111812
		279	Munisekhar MS, Shylaja S, Kumar RV, Rao KA, Patil SR, Alam MK. Ameloblastic fibrosarcoma – A rarity? JPRAS Open. 2019;21:56-62	2019	10.1016/j.jpra.2019.05.001
		280	S. B. Ismail, R. B. Zain, H. B. Yaacob & M. T. Abraham (2009) Ameloblastic carcinoma (spindle cell variant), Pathology, 41:3, 292-295	2009	10.1080/00313020902756345
		281	Cizmecý O, Aslan A, Onel D, Demiryont M. Ameloblastic carcinoma ex ameloblastoma of the mandible: case report. Otolaryngol Head Neck Surg. 2004 May;130(5):633-4	2004	10.1016/j.otohns.2003.11.012
		282	Dutta M, Kundu S, Bera H, Barik S, Ghosh B. Ameloblastic carcinoma of mandible: facts and dilemmas. Tumori. 2014 Sep-Oct;100(5):e189-96	2014	10.1700/1660.18190
		283	Yukimori A, Tsuchiya M, Wada A, Michi Y, Kayamori K, Sakamoto K, Ikeda T. Genetic and histopathological analysis of a case of primary intraosseous carcinoma, NOS with features of both ameloblastic carcinoma and squamous cell carcinoma. World J Surg Oncol. 2020 Feb 29;18(1):45	2020	10.1186/s12957-020-01827-6
		284	Kikuta S, Furukawa Y, Hino K, Nakamura M, Kusukawa J. Huge ameloblastic carcinoma of the mandible with metastases treated in several different ways. Br J Oral Maxillofac Surg. 2019 Feb;57(2):182-184	2019	10.1016/j.bjoms.2018.12.005
		285	Sancheti S, Somal PK, Sarkar S. Ameloblastic carcinoma: A diagnostic dilemma. Indian J Pathol Microbiol 2019;62:501-3	2019	Not available
		286	Fahradyan A, Odono L, Hammoudeh JA, Howell LK. Ameloblastic Carcinoma In Situ: Review of Literature and a Case Presentation in a Pediatric Patient. Cleft Palate Craniofac J. 2019 Jan;56(1):94-100	2018	10.1177/1055665618774021
		287	McLean-Holden AC, Bishop JA, Kessler HP, Myers LL, Radwan AM, Wildey TC, Wright JM, Cheng YL. Spindle-cell variant of ameloblastic carcinoma: a report of 3 cases and demonstration of epithelial-mesenchymal transition in tumor progression. Oral Surg Oral Med Oral Pathol Oral Radiol. 2019 Sep;128(3):e113-e121	2019	10.1016/j.oooo.2019.01.071
		288	Mahmoud SAM, Amer HW, Mohamed SI. Primary ameloblastic carcinoma: literature review with case series. Pol J Pathol. 2018;69(3):243-253	2018	10.5114/pjp.2018.79544
		289	Sargolzaei S, Khaleghjoo A, Taghavi N. Ameloblastic carcinoma of the maxilla: A rare case presentation and a review of new cases. Journal of solid tumours 2018; 8(1): 15-18	2018	10.5430/jst.v8n1p15
		290	Alexander C, Maleki Z. Ameloblastic carcinoma with metastasis to the parotid gland. Diagn Cytopathol. 2018 Feb;46(2):162-164	2018	10.1002/dc.23856
		291	Tajammul SS, Ali U, Kazi F, Mahmood H. Secondary Ameloblastic Carcinoma of Mandible with Pulmonary Metastasis. J Coll Physicians Surg Pak. 2018 Jun;28(6):S117-S119	2018	10.29271/jcpsp.2018.06.S117
		292	Yildirim AE, Divanlioglu D, Karaoglu D, Kayacetin S, Belen AD. Massive Skull Base Ameloblastic Carcinoma with Intracranial Extension. Turk Neurosurg. 2017;27(6):1016-1020	2017	10.5137/1019-5149.JTN.14101-15.3
		293	Valkadinov I, Conev N, Dzhenkov D, Donev I. Rare case of ameloblastoma with pulmonary metastases. Intractable Rare Dis Res. 2017 Aug;6(3):211-214	2017	10.5582/irdr.2017.01032
		294	Kiresur MA, Kunche A, Ananthaneni A, Bagalad BS, Kuberappa PH. A Rare Case Report of Spindle Cell Ameloblastic Carcinoma Involving the Mandible. J Clin Diagn Res. 2017 Jan;11(1):ZD25-ZD27	2017	10.7860/JCDR/2017/23818.9205
		295	Moro A, Foresta E, Gasparini G, Pelo S, Forcione M, Cristallini EG, Toraldo M, Lorenzo C, Falchi M, Saponaro G. Ameloblastic carcinoma of the maxilla: A case report and an updated review of the literature. Oncol Lett. 2016 Dec;12(6):4339-4350	2016	10.3892/ol.2016.5272
		296	Fonseca FP, de Almeida OP, Vargas PA, Gonçalves F Júnior, Corrêa Pontes FS, Rebelo Pontes HA. Ameloblastic carcinoma (secondary type) with extensive squamous differentiation areas and dedifferentiated regions. Oral Surg Oral Med Oral Pathol Oral Radiol. 2016 Jun;121(6):e154-61	2016	10.1016/j.oooo.2015.09.021
		297	Jansisyanont P, Ruekmatha D, Dhanuthai K. Ameloblastic Carcinoma. Asian Journal of Oral and Maxillofacial Surgery. 2003;15(4):280-3	2003	10.1016/S0915-6992(03)80009-2
		298	Ansari HA, Ray PS, Khan N, Khan AH. Spindle-cell ameloblastic carcinoma of the maxilla with adenoid cystic carcinoma-like areas: A new variant? Indian J Pathol Microbiol. 2015 Oct-Dec;58(4):513-5	2015	10.4103/0377-4929.168856
		299	Uzawa N, Suzuki M, Miura C, Tomomatsu N, Izumo T, Harada K. Primary ameloblastic carcinoma of the maxilla: A case report and literature review. Oncol Lett. 2015 Jan;9(1):459-467	2015	10.3892/ol.2014.2654
		300	Owosho AA, Potluri A, Bauer Iii RE, Bilodeau EA. Ameloblastic carcinoma of the mandible manifesting as an infected odontogenic cyst. Gen Dent. 2015 Jan-Feb;63(1):e1-4	2015	Not available
		301	McNaught MJ, Turella SJ, Fallah DM, Demsar WJ. Spindle cell variant of ameloblastic carcinoma: a case report and review of literature. Mil Med. 2015 May;180(5):e614-7	2015	10.7205/MILMED-D-14-00509
		302	Yunaev M, Abdul-Razak M, Coleman H, Mayorchak Y, Kalnins I. A Rare Case of Ameloblastic Carcinoma. Ear, Nose & Throat Journal. 2014;93(9):E34-E36	2014	10.1177/014556131409300908
		303	Koca, T., Başaran, H., Arslan, D. et al. Prominent response with helical tomotherapy in recurrent ameloblastic carcinoma of maxillary sinus: a case report. Radiat Oncol 9, 157 (2014)	2014	10.1186/1748-717X-9-157
		304	Sozzi D, Morganti V, Valente GM, Moltrasio F, Bozzetti A, Angiero F. Ameloblastic carcinoma in a young patient. Oral Surgery, Oral Medicine, Oral Pathology and Oral Radiology. 2014;117(5):e396-e402	2014	10.1016/j.oooo.2013.08.012
		305	Nobusawa A, Sano T, Yokoo S, Oyama T. Ameloblastic carcinoma developing in preexisting ameloblastoma with a mutation of the p53 gene: a case report. Oral Surg Oral Med Oral Pathol Oral Radiol. 2014 Nov;118(5):e146-50	2014	10.1016/j.oooo.2014.03.021
		306	Yoshioka Y, Toratani S, Ogawa I, Okamoto T. Ameloblastic carcinoma, secondary type, of the mandible: a case report. J Oral Maxillofac Surg. 2013 Jan;71(1):e58-62	2013	10.1016/j.joms.2012.09.005
		307	Lin Z, Chen F, Wang T, Hu Q, Sun G. The variability and complexity of ameloblastoma: carcinoma ex ameloblastoma or primary ameloblastic carcinoma. J Craniomaxillofac Surg. 2013 Apr;41(3):190-3	2013	10.1016/j.jcms.2012.07.012
		308	Horváth A, Horváth E, Popşor S. Mandibular ameloblastic carcinoma in a young patient. Rom J Morphol Embryol. 2012;53(1):179-83	2012	Not available
		309	Pirklbauer K, Kozakowski N, Russmueller G, Ewers R, Klug C. Manifestation of an ameloblastic carcinoma ten years after follicular cyst enucleation in the mandibular ramus. J Craniomaxillofac Surg. 2012 Jun;40(4):362-5	2012	10.1016/j.jcms.2011.05.016
		310	Golubović M, Petrović M, Jelovac DB, Nenezić DU, Antunović M. Malignant ameloblastoma metastasis to the neck--radiological and pathohistological dilemma. Vojnosanit Pregl. 2012 May;69(5):444-8	2012	Not available
		311	França DC, Moreira JM Jr, DE Aguiar SM, DE Carvalhos AA, Goiato MC. Ameloblastic carcinoma of the maxilla: A case report. Oncol Lett. 2012 Dec;4(6):1297-1300.	2012	10.3892/ol.2012.937
		312	Nicolotti M, Brucoli M, Arcuri F, Benech A. Ameloblastic carcinoma: rare localization of a rare neoplasm. J Craniofac Surg. 2011 Nov;22(6):2353-5	2011	10.1097/SCS.0b013e318231e49b
